# Supplementary material for: Case report: the ‘vanished’ left pulmonary artery
Source: Eur Heart J Case Rep. 2024 Mar 28;8(4):ytae147. doi: 10.1093/ehjcr/ytae147 (PMC11014681; doi:10.1093/ehjcr/ytae147)
Supplement: ytae147_Supplementary_Data [file ytae147_supplementary_data.zip]

Archive with 4 entries (4 files):
- suppl 1a colour compare sweep.mp4
- suppl 1b left ductus sweep with annotations only colour .mp4
- suppl 2 cath LPA AP with annotations.mp4
- suppl 3 lpa post stent with annotations.mp4
